# Supplementary material for: Household Food Insecurity, Dietary Diversity, and Stunting in Sub-Saharan Africa: A Systematic Review
Source: Nutrients. 2021 Dec 9;13(12):4401. doi: 10.3390/nu13124401 (PMC8707760; doi:10.3390/nu13124401)
Supplement: Supplementary file 1 [file nutrients-13-04401-s001.zip]

Archive with 1 entries (1 files):
- nutrients-1461089-supplementary.pdf
